# Supplementary material for: Differential chloride homeostasis in the spinal dorsal horn locally shapes synaptic metaplasticity and modality-specific sensitization
Source: Nat Commun. 2020 Aug 7;11:3935. doi: 10.1038/s41467-020-17824-y (PMC7414850; doi:10.1038/s41467-020-17824-y)
Supplement: Supplementary file 4 — Source Data [file 41467_2020_17824_MOESM4_ESM.xlsx]

## Sheet: FIGURE 1b
		GABA current (pA)
	Vm (mV)	Whole-cell	Outside-Out
	-93	-498.23	-142.005
	-80.5	-306.457	-115.797
	-68	-185.791	-104.259
	-55.5	-58.1665	-82.9123
	-43	60.9131	-30.645
	-30.5	174.5	18.1832
	-18	254.15	44.1364

## Sheet: FIGURE 1c
		Frequency distribution of [Cl-]i values
		Bin Center	# values
		4	0
		6	2
		8	4
		10	6
		12	5
		14	8
		16	6
		18	8
		20	11
		22	5
		24	4
		26	4
		28	3
		30	3
		32	3
		34	0
	N (cells)		72

## Sheet: FIGURE 1e
	CTR (EGABA, mV)	BUME (EGABA, mV)	BUME+FURO (EGABA, mV)
	-38.68	-40.84	-36.93
	-47.83	-47.13	-44.38
	-40.41	-40.39	-27.5
	-35.56	-34.49	-30.83
	-52.39	-53.1	-45.17
	-47.5	-46.74	-38.8
N (cells)	6	6	6

## Sheet: FIGURE 2a
	Vm (mV)	Lamina I (GABA current, pA)
	-93	-191.855	-749.9	-487.73	-587.987	-378.068	-295.364	-590.288	-504.878	-332.238	-554.291	-171.869	-278.031	-482.856	-486.127	-259.51	-291.104	-318.937	-293.597	-273.016	-163.52	-283.04	-1091.12	-118.862	-823.7	-605.662	-266.558	-1295.96	-652.151	-381.4	-498.23	-1012.34	-914.318	-628.645	-314.198	-601.1	-583.437	-525.134	-973.464	-191.755	-528.796	-939.868	-279.247	-682.04	-433.952	-528.495	-1499.57	-197.998	-138.053
	-80.5	-136.23	-570.8	-358.72	-405.12	-267.041	-223.554	-459.391	-356.587	-232.308	-448.893	-124.68	-203.212	-358.705	-346.191	-233.755	-235.978	-244.948	-269.569	-187.411	-113.63	-180.366	-823.105	-85.1056	-539.6	-442.618	-188.458	-830.996	-465.62	-427.35	-306.457	-758.539	-732.558	-395.123	-207.14	-401.9	-446.709	-397.652	-702.62	-153.251	-397.941	-671.38	-186.65	-521.67	-299.92	-394.08	-1202.55	-124.631	-102.832
	-68	-76.74	-404.3	-234.28	-261.279	-160.045	-144.737	-341.239	-258.15	-127.84	-335.433	-82.0019	-138.32	-237.981	-179.652	-175.761	-157.324	-181.701	-207.35	-101.096	-77.06	-92.041	-542.404	-59.9282	-329.6	-274.129	-103.908	-369.843	-304.465	-305.63	-185.791	-479.377	-542.194	-219.852	-123.362	-200.7	-286.647	-260.675	-419.832	-112.409	-273.553	-429.857	-107.732	-395.781	-178.083	-258.472	-868.435	-61.0808	-70.9174
	-55.5	-12	-255.45	-117.34	-138.489	-40.7332	-63.8121	-217.38	-162.384	-19.4792	-201.055	-26.9592	-76.3869	-108.889	-34.3158	-95.7166	-63.2981	-118.428	-123.439	-25.8567	12.8	-13.7532	-249.13	-37.9888	-133.8	-96.9365	-14.5958	87.872	-140.9	-163.02	-58.1665	-200.146	-325.079	-39.9901	-45.2365	-4.9	-111.416	-120.715	-174.883	-47.8167	-144.357	-178.55	-24.8685	-200.92	-52.9321	-132.854	-553.316	22.5207	-41.6707
	-43	15.22	-66.7	23.82	-10.0527	67.636	32.2342	-82.8143	-56.3695	78.7795	-59.2936	42.785	-4.5772	35.8694	153.239	-3.45897	37.3959	-34.7972	-5.58	35.9109	89.35	44.5964	24.2767	-20.5003	20.5	76.111	101.741	470.716	49.44	-36.17	60.9131	53.0733	-74.5833	120.891	19.9978	188.5	76.0242	34.4874	25.1661	38.644	38.0957	61.078	69.6997	24.0852	70.0752	-34.7665	-217.446	89.3628	-13.3138
	-30.5	70.84	59.9	144.52	102.784	154.048	109.215	42.5737	41.5284	100.841	22.2168	89.9716	41.1358	158.357	305.232	72.2225	92.3719	14.1769	111.853	68.4038	139.24	77.2298	222.427	17.5166	108.4	207.819	174.012	793.563	183.84	96.01	174.5	219.909	145.127	208.425	73.8498	343.3	223.192	112.932	152.624	73.8002	174.967	238.185	134.505	119.84	158.734	88.9768	147.05	143.267	7.70264
[truncated: 26 more columns]

## Sheet: FIGURE 2b
	Lamina I		Lamina II
	[Cl-]i mM	cumulative fraction	[Cl-]i mM	cumulative fraction
	10.38	0.02	5.23	0.0454545
	10.45	0.04	6.9	0.0909091
	11.51	0.06	7.34	0.136364
	12.15	0.08	8.27	0.181818
	12.29	0.1	8.28	0.227273
	12.6	0.12	8.64	0.272727
	13.75	0.14	9.17	0.318182
	13.81	0.16	9.62	0.363636
	14.002	0.18	10.16	0.409091
	14.91	0.2	10.42	0.454545
	14.93	0.22	12.5	0.5
	15	0.24	14.29	0.545455
	15.38	0.26	14.38	0.590909
	15.52	0.28	14.49	0.636364
	16.59	0.3	15.09	0.681818
	16.68	0.32	19.42	0.727273
	17.52	0.34	20.99	0.772727
	17.72	0.36	22.27	0.818182
	17.81	0.38	24.13	0.863636
	17.88	0.4	24.16	0.909091
	17.88	0.42	25.63	0.954545
	18.07	0.44	30.59	1
	18.36	0.46
	18.8	0.48
	19.22	0.5
	19.41	0.52
	19.41	0.54
	19.46	0.56
	19.88	0.58
	19.99	0.6
	20.28	0.62
	20.4	0.64
	20.95	0.66
	21.49	0.68
	21.72	0.7
	22.28	0.72
	22.38	0.74
	24.06	0.76
	24.88	0.78
	25.3	0.8
	25.54	0.82
	26.92	0.84
	27.17	0.86
	27.45	0.88
	27.82	0.9
	29.08	0.92
	29.87	0.94
	31.44	0.96
	32.4	0.98
	32.43	1
N (cells)	50	50	22	22

## Sheet: FIGURE 2c
	Lamina I /(EGABA, mV)		Lamina II (EGABA, mV)
	CTR	FURO	CTR	FURO
	-59.35	-51	-64.03	-42.4
	-48.96	-40.83	-62.01	-37.42
	-49.72	-40.2	-58.42	-47.56
	-40.49	-26.49	-56.26	-40.84
	-40.34	-37.22
	-57.9	-53.46
	-49.47	-44.35
	-52.71	-32.74
	-56.62	-29.48
N (cells)	9	9	4	4

## Sheet: FIGURE 2e
	[Cl-]p= 9 mM
	Lamina I (EGABA, mV)	Lamina II (EGABA, mV)
	-73.05	-75.77
	-74.99	-68.39
	-74.14	-72.92
	-64.05	-76.61
	-70.46	-74.5
	-78.85	-76.65
	-75.19	-78.01
	-78	-72.55
		-74.18
		-73.33
N (cells)	8	10

## Sheet: FIGURE 2f
	Gramicidin
	Lamina I (EGABA, mV)	Lamina II (EGABA, mV)
	-72.28	-80.61
	-78.47	-82.83
	-79.63	-69.61
	-60.85	-77.38
	-79.58	-80.05
	-74.27	-81.56
	-79.16	-78.52
	-85.87	-71.5
	-85.75
N (cells)	9	8

## Sheet: FIGURE 3c
	Distance (mm)	No synaptic activity ([Cl-]i, mM)																																											N (cells)	Capsaicin ([Cl-]i, mM)
	15	3.20611	8.51192	3.37021	6.34621	13.7005	4.87054	-2.81192	7.8403	3.37972	10.3295	5.185	4.22697	9.3408	7.37714	-2.6322	10.8929	-5.57087	1.23004	-1.98832	0.094378																								20	3.45788	8.45476	4.28398	5.52803
	35	2.94894	4.96128	-0.12528	4.87629	-1.42895	11.6726	11.5006	-2.17127	6.1294	4.0306	1.3969	1.14786	11.8454	5.82285	2.61861	1.10125	-4.02841	2.45949	-2.19045	-1.9361	-4.06457	0.250952	4.67266	0.554412	8.68252	12.2543	2.52357	-2.40953	0.354407	4.49949	-0.98518	2.82308	0.367652	-1.68044	6.18383	4.62397	10.7005	0.454667	10.3087	3.82988				40	4.16655	9.10501	18.8493	6.55736
	55	-2.90882	-0.45775	1.73858	3.4842	3.25617	1.18656	3.77244	10.8323	13.7335	3.32871	4.17017	11.2908	3.65282	5.64081	3.79959	2.90972	-0.17626	0.747938	1.13497	0.337407	3.50013	-0.54433	2.65604	4.75127	-1.97676	3.58877	-1.55152	9.3179	8.92633	0.10117	2.19704	8.47877	8.17935	2.73698	3.01491	1.94869	8.88899	4.74458	-3.79675	-3.10899	3.93837	5.06759	3.71536	43	6.88373	1.57042	6.34963	16.6197
	75	-0.0269	10.7734	1.21925	-0.28367	6.50666	-0.39606	10.2447	9.6703	0.876388	-3.3447	3.72961	-0.85813	2.32291	1.07551	2.61562	3.58476	6.58578	5.7039	0.51324	1.54669	6.12634	5.81237	5.45501	2.08194	10.7868	8.5253	3.17896	-6.22049	0.064061	3.98618	2.76525	0.242825	1.57026	2.30863	4.56775	1.11908	1.97452	7.99959	2.23989	4.25775	11.8496	4.51479	1.1662	43	0.45538	2.70856	14.5707	0.072811
	95	1.35717	-5.03037	5.44393	1.96836	0.06802	-0.8063	-0.80199	5.24898	0.146566	3.77431	2.42159	3.49163	1.94475	3.98701	4.10704	6.23552	2.26465	2.59478	4.28497	3.1318	3.66836	4.69167	5.89684	11.1201	6.91367	-1.10036	7.15342	-0.48563	4.20027	5.00563	6.09896	4.73242	0.199531											33	6.6895	6.8345	6.40573	-2.42391
[truncated: 46 more columns]

## Sheet: FIGURE 4c
		CGRP		IB4		KCC2
	Distance from IB4 barycentre (mm)	Normalized KCC2 intensity	S.E.M.	Normalized KCC2 intensity	S.E.M.	Normalized KCC2 intensity	S.E.M.	N (rats)
	-49.1689	0.091996	0.0349321	0.138043	0.018178	0.819559	0.153546	8
	-46.934	0.100425	0.0383365	0.169322	0.02733	0.840093	0.15983	8
	-44.699	0.099241	0.0382634	0.201376	0.033866	0.827867	0.156378	8
	-42.4641	0.102095	0.038286	0.241138	0.046158	0.855477	0.16435	8
	-40.2291	0.10781	0.0381719	0.285689	0.056697	0.87501	0.164371	8
	-37.9942	0.111663	0.0398911	0.32339	0.059273	0.910317	0.173467	8
	-35.7592	0.12168	0.0425952	0.367851	0.06379	0.904974	0.167901	8
	-33.5243	0.129463	0.0448066	0.420021	0.079166	0.935702	0.169712	8
	-31.2893	0.140589	0.0456573	0.472041	0.090939	0.965227	0.173402	8
	-29.0544	0.152011	0.0498846	0.537877	0.111655	0.994674	0.176783	8
	-26.8194	0.162411	0.0542158	0.567381	0.119466	0.998475	0.173701	8
	-24.5845	0.181166	0.0602847	0.589519	0.122212	1	0.177857	8
	-22.3495	0.197645	0.0641311	0.6115	0.134614	0.990698	0.184	8
	-20.1146	0.212343	0.0671237	0.649046	0.145487	0.983549	0.188783	8
	-17.8796	0.229077	0.0705234	0.697566	0.163214	0.962183	0.18152	8
	-15.6447	0.263352	0.080998	0.718815	0.16509	0.957489	0.174569	8
	-13.4097	0.289786	0.0897261	0.746819	0.175149	0.934059	0.171909	8
	-11.1748	0.316824	0.0959553	0.775146	0.180368	0.922263	0.167823	8
	-8.93981	0.37051	0.112426	0.8138	0.190584	0.912535	0.161496	8
	-6.70485	0.413945	0.120245	0.842552	0.204469	0.916471	0.157007	8
	-4.4699	0.454485	0.133752	0.872447	0.211192	0.901859	0.150773	8
	-2.23495	0.483965	0.140504	0.89116	0.220721	0.87734	0.149593	8
	0	0.542852	0.153429	0.925478	0.222745	0.871553	0.151064	8
	2.23495	0.606026	0.177829	0.970356	0.227898	0.891144	0.150874	8
	4.4699	0.668733	0.188291	1	0.234971	0.880103	0.140158	8
	6.70485	0.689657	0.190722	0.927939	0.216292	0.840875	0.133724	8
	8.93981	0.706549	0.201991	0.894009	0.210152	0.804768	0.132395	8
	11.1748	0.73199	0.208307	0.838653	0.195341	0.774109	0.120627	8
	13.4097	0.746123	0.212945	0.783869	0.180541	0.75116	0.113499	8
	15.6447	0.755689	0.211962	0.705237	0.153644	0.739265	0.106738	8
	17.8796	0.731163	0.200554	0.63466	0.140285	0.727511	0.106066	8
	20.1146	0.730337	0.206478	0.574495	0.125286	0.694938	0.100541	8
	22.3495	0.722296	0.206303	0.499063	0.107575	0.662595	0.091783	8
	24.5845	0.713333	0.204011	0.431445	0.095264	0.646906	0.087938	8
	26.8194	0.676762	0.193162	0.373591	0.082525	0.62709	0.08418	8
	29.0544	0.671299	0.17895	0.325478	0.073553	0.619506	0.087871	8
	31.2893	0.671259	0.178977	0.287965	0.067213	0.583011	0.082227	8
	33.5243	0.634383	0.159746	0.251995	0.054949	0.566207	0.068079	8
	35.7592	0.623825	0.145116	0.224503	0.047936	0.537731	0.061711	8
	37.9942	0.662788	0.1432	0.210863	0.04876	0.510652	0.058306	8
	40.2291	0.696174	0.153217	0.195613	0.045506	0.493478	0.049117	8
	42.4641	0.761711	0.210314	0.184091	0.041172	0.463757	0.046465	8
	44.699	0.731421	0.204491	0.167989	0.038191	0.457357	0.053119	8
	46.934	0.77303	0.229893	0.157548	0.032764	0.43265	0.056901	8
	49.1689	1	0.26669	0.190399	0.052505	0.481412	0.070721	8

[truncated: 43 more sheets: FIGURE 4d, FIGURE 4e, FIGURE 4f, FIGURE 5b, FIGURE 5c, FIGURE 5d, FIGURE 5g, FIGURE 6a, FIGURE 6b, FIGURE 6c, FIGURE 6d, FIGURE 6g, FIGURE 7b, FIGURE 7c, FIGURE 7d, FIGURE 7e, FIGURE 7f, FIGURE 7g, FIGURE 8c, FIGURE 8d …]
